# Supplementary material for: T Cell Responses Correlate with Self-Reported Disease Severity and Neutralizing Antibody Responses Predict Protection against SARS-CoV-2 Breakthrough Infection
Source: Viruses. 2023 Mar 9;15(3):709. doi: 10.3390/v15030709 (PMC10058409; doi:10.3390/v15030709)
Supplement: Supplementary file 1 [file viruses-15-00709-s001.zip]

Archive with 1 entries (1 files):
- viruses-2215644-supplementary.pdf
